# Supplementary material for: Multi-gene risk score for prediction of clinical outcomes in treatment-naïve metastatic castrate-resistant prostate cancer
Source: JNCI Cancer Spectr. 2025 Feb 28;9(2):pkaf025. doi: 10.1093/jncics/pkaf025 (PMC11954629; doi:10.1093/jncics/pkaf025)
Supplement: pkaf025_Supplementary_Data [file pkaf025_supplementary_data.zip]

Archive with 7 entries (7 files):
- Supplementary_Table_4.xlsx
- Supplementary_Table_5.xlsx
- Supplementary_Table_1.xlsx
- Supplementary_Table_6.xlsx
- Supplementary_Table_3.xlsx
- Supplementary_Table_7.xlsx
- 04_Supplementary_Materials.docx
