# Supplementary material for: Multi-gene risk score for prediction of clinical outcomes in treatment-naïve metastatic castrate-resistant prostate cancer
Source: JNCI Cancer Spectr. 2025 Feb 28;9(2):pkaf025. doi: 10.1093/jncics/pkaf025 (PMC11954629; doi:10.1093/jncics/pkaf025)
Supplement: pkaf025_Supplementary_Data [file pkaf025_supplementary_data.zip › Supplementary_Table_4.xlsx]

## Sheet: Pre-treatment
Supplemenatry Table 4: PROMOTE tissue biospecimen multi-CNV (11 genes) risk score values
MG-CNV Risk score calculated at treatment-naive time point prior to initiating abiraterone acetate/prednisone
	SubjectID	PatientID	11 MG-CNV Risk Score calculated for Overall Survival (OS)	High versus Low Risk category for OS	11 MG-CNV risk score calculated for Progression Free Survival (PFS)	High versus Low Risk category for PFS	12 week response to AA/P: 0 - No response; 1- response ongoing at 12 weeks
1	S78	MJ121	3.74597	high	2.92231	high	0
2	S64	MJ101	1.94436	high	1.5046	high	1
3	S83	MJ161	2.96222	high	1.99581	high	0
4	S28	MJ15	1.17225	high	1.89837	high	1
5	S53	MJ131	1.36342	high	1.83673	high	1
6	S52	MJ55	0.980618	high	1.32867	high	1
7	S34	MJ19	0.611522	high	1.07423	high	0
8	S67	MJ129	0.611522	high	1.07423	high	0
9	S11	MJ7	0.501531	high	1.10411	high	0
10	S86	MJ149	0.903015	high	1.02642	high	0
11	S75	MJ33	4.01394	high	3.14264	high	1
12	S57	MJ147	2.74055	high	2.03309	high	1
13	S59	MJ29	2.28665	high	1.70688	high	0
14	S49	MJ145	1.04856	high	1.67464	high	1
15	S62	MJ21	0.880446	high	0.836804	high	1
16	S71	MJ35	0.832269	high	0.710451	high	0
17	S79	MJ141	3.08096	high	2.59187	high	0
18	S8	MJ177	2.71186	high	2.33742	high	1
19	S88	MJ181	-0.113558	low	0.363902	high	0
20	S84	MJ127	0.369096	low	0.254444	low	1
21	S69	MJ71	0.369096	low	0.254444	low	1
22	S63	MJ91	0.369096	low	0.254444	low	0
23	S55	MJ69	0.369096	low	0.254444	low	1
24	S38	MJ17	0.369096	low	0.254444	low	1
25	S19	MJ143	0.369096	low	0.254444	low	1
26	S17	MJ11	0.369096	low	0.254444	low	1
27	S7	MJ41	0.369096	low	0.254444	low	0
28	S2	MJ1	0.369096	low	0.254444	low	1
29	S3	MJ157	0.369096	low	0.254444	low	0
30	S80	MJ159	0	low	0	low	1
31	S77	MJ119	0	low	0	low	1
32	S74	MJ169	0	low	0	low	0
33	S73	MJ123	0	low	0	low	1
34	S68	MJ31	0	low	0	low	0
35	S65	MJ137	0	low	0	low	1
36	S56	MJ73	0	low	0	low	0
37	S54	MJ53	0	low	0	low	1
38	S51	MJ51	0	low	0	low	0
39	S50	MJ83	0	low	0	low	1
40	S45	MJ61	0	low	0	low	0
41	S42	MJ115	0	low	0	low	1
42	S41	MJ65	0	low	0	low	1
43	S40	MJ57	0	low	0	low	0
44	S37	MJ43	0	low	0	low	0
45	S32	MJ165	0	low	0	low	1
46	S25	MJ63	0	low	0	low	1
47	S24	MJ125	0	low	0	low	1
48	S16	MJ23	0	low	0	low	0
49	S15	MJ185	0	low	0	low	1
50	S10	MJ3	0	low	0	low	1
51	S9	MJ89	0	low	0	low	1
52	S5	MJ45	0	low	0	low	1
53	S6	MJ179	0	low	0	low	0
54	S66	MJ93	0.291492	low	-0.0478142	low	1
55	S20	MJ67	0.291492	low	-0.0478142	low	1
56	S43	MJ77	0.291492	low	-0.0478142	low	0
57	S60	MJ155	1.04339	high	0.714683	high	1
58	S4	MJ187	0.990438	high	0.806921	high	0
59	S22	MJ171	0.660588	high	0.20663	low	0
60	S72	MJ113	0.994377	high	-0.940019	low	0
61	S87	MJ135	0.994377	high	-0.940019	low	0
62	S58	MJ27	1.38363	high	0.680461	high	1
63	S76	MJ117	1.67512	high	0.632647	high	1
64	S81	MJ167	2.28793	high	1.53557	high	0
65	S21	MJ25	0.884385	high	-0.910136	low	0
66	S61	MJ79	0.51529	high	-1.16458	low	1
67	S23	MJ13	2.91322	high	0.341107	high	0
68	S46	MJ59	1.63982	high	-0.768447	low	0

## Sheet: Post-treatment
Supplemenatry Table S4
MG-CNV Risk score for calculated at 12-week treatment time point post initiation of abiraterone acetate/prednisone
	SubjectID	PatientID	11 MG-CNV Risk Score calculated for Overall Survival (OS)	High versus Low Risk category for OS	11 MG-CNV risk score calculated for Progression Free Survival (PFS)	High versus Low Risk category for PFS	12 week response to AA/P: 0 - No response; 1- response ongoing at 12 weeks
1	S56	MJ74	2.04526	high	5.77454	high	0
2	S88	MJ182	1.5456	high	4.26715	high	0
3	S31	MJ50	0.89755	high	3.21345	high	1
4	S75	MJ34	0.522422	high	1.85848	high	1
5	S4	MJ188	0.522422	high	1.85848	high	0
6	S62	MJ22	0.522422	high	1.85848	high	1
7	S51	MJ52	0.874794	high	2.86236	high	0
8	S32	MJ166	0.874794	high	2.86236	high	1
9	S41	MJ66	0.874794	high	2.86236	high	1
10	S53	MJ132	0.397886	high	1.70606	high	1
11	S79	MJ142	0.0227567	high	0.35109	high	0
12	S69	MJ72	0.0227567	high	0.35109	high	1
13	S64	MJ102	0.0227567	high	0.35109	high	1
14	S52	MJ56	0.0227567	high	0.35109	high	1
15	S39	MJ39	0.0227567	high	0.35109	high	1
16	S38	MJ18	0.0227567	high	0.35109	high	1
17	S17	MJ12	0.0227567	high	0.35109	high	1
18	S2	MJ2	0.0227567	high	0.35109	high	1
19	S7	MJ42	0.0227567	high	0.35109	high	0
20	S85	MJ152	0	low	0	low	1
21	S82	MJ164	0	low	0	low	0
22	S81	MJ168	0	low	0	low	0
23	S80	MJ160	0	low	0	low	1
24	S78	MJ122	0	low	0	low	0
25	S76	MJ118	0	low	0	low	1
26	S74	MJ170	0	low	0	low	0
27	S73	MJ124	0	low	0	low	1
28	S72	MJ114	0	low	0	low	0
29	S68	MJ32	0	low	0	low	0
30	S67	MJ130	0	low	0	low	0
31	S65	MJ138	0	low	0	low	1
32	S61	MJ80	0	low	0	low	1
33	S60	MJ156	0	low	0	low	1
34	S58	MJ28	0	low	0	low	1
35	S57	MJ148	0	low	0	low	1
36	S55	MJ70	0	low	0	low	1
37	S54	MJ54	0	low	0	low	1
38	S50	MJ84	0	low	0	low	1
39	S49	MJ146	0	low	0	low	1
40	S46	MJ60	0	low	0	low	0
41	S45	MJ62	0	low	0	low	0
42	S44	MJ134	0	low	0	low	0
43	S43	MJ78	0	low	0	low	0
44	S42	MJ116	0	low	0	low	1
45	S40	MJ58	0	low	0	low	0
46	S37	MJ44	0	low	0	low	0
47	S33	MJ98	0	low	0	low	0
48	S30	MJ100	0	low	0	low	1
49	S29	MJ88	0	low	0	low	1
50	S28	MJ16	0	low	0	low	1
51	S25	MJ64	0	low	0	low	1
52	S22	MJ172	0	low	0	low	0
53	S19	MJ144	0	low	0	low	1
54	S18	MJ82	0	low	0	low	0
55	S16	MJ24	0	low	0	low	0
56	S15	MJ186	0	low	0	low	1
57	S13	MJ96	0	low	0	low	1
58	S12	MJ140	0	low	0	low	1
59	S10	MJ4	0	low	0	low	1
60	S9	MJ90	0	low	0	low	1
61	S1	MJ184	0	low	0	low	1
62	S6	MJ180	0	low	0	low	0
63	S3	MJ158	0.239137	high	0.284673	high	0
64	S21	MJ26	0.239137	high	0.284673	high	0
65	S5	MJ46	0.242323	high	0.480865	high	1
66	S71	MJ36	0.156604	high	4.96375	high	0
67	S63	MJ92	0.531299	high	1.52926	high	0
68	S59	MJ30	1.33098	high	4.49692	high	0
69	S34	MJ20	1.30823	high	4.14583	high	0
70	S83	MJ162	2.49295	high	5.81499	high	0
71	S26	MJ38	1.5972	high	5.19423	high	1
72	S11	MJ8	0.897215	high	8.03747	high	0
73	S23	MJ14	1.00569	high	3.90568	high	0
74	S48	MJ76	0.506027	high	2.39829	high	1
