# Supplementary material for: Multi-gene risk score for prediction of clinical outcomes in treatment-naïve metastatic castrate-resistant prostate cancer
Source: JNCI Cancer Spectr. 2025 Feb 28;9(2):pkaf025. doi: 10.1093/jncics/pkaf025 (PMC11954629; doi:10.1093/jncics/pkaf025)
Supplement: pkaf025_Supplementary_Data [file pkaf025_supplementary_data.zip › Supplementary_Table_5.xlsx]

## Sheet: SU2C PCF
	Supplemenatry Table 5: Copy number calls extracted from treatment-naïve mCRPC cBioPortal SU2C/PCF cohort															11 gene signature MG-CNV risk score values		NEPC score values		AR score values
	SubjectID	PatientID	AR	MYC	COL22A1	PIK3CA	PIK3CB	NOTCH1	TMPRSS2	NCOR1	ZBTB16	TP53	NKX3-1	Overall Survival (OS) in months	Death	Patient MG-CNV Risk Score calculated based on OS	High versus Low MG-CNV Risk category for OS	NEPC score	High versus low NEPC score category	AR score	High versus low AR score category
1	MO_1094-Tumor	5115031	0	0	0	1	1	0	1	0	1	1	0	20.2037	0	1.11681	low	0.18759	high	-0.0821161	low
2	MO_1124-Tumor	5115058	0	0	0	0	0	0	0	1	1	1	1	13.1406	1	1.27166	low	0.0242931	high	0.451808	low
3	MO_1128-Tumor	5115075	1	1	1	1	0	0	0	0	1	1	0	10.7424	1	2.58829	high	-0.0985254	low	0.403902	low
4	MO_1176-Tumor	5115186	0	0	0	0	0	1	0	1	0	1	1	8.27858	0	1.53138	low	0.0307287	high	0.521441	high
5	MO_1184-Tumor	5115130	1	0	1	1	0	0	0	0	1	0	1	36.5637	0	1.60186	low	0.0563007	high	0.487833	low
6	MO_1192-Tumor	5115128	1	0	0	1	1	0	1	1	0	1	1	39.3233	1	1.69566	low	-0.0927662	low	0.551797	high
7	MO_1219-Tumor	5115203	1	1	0	1	1	0	0	0	0	0	1	12.8778	1	2.19898	high	0.00711876	high	0.482821	low
8	MO_1241-Tumor	5115160	1	1	1	0	1	0	0	0	0	1	1	4.2707	1	2.74816	high	0.0988176	high	0.52972	high
9	MO_1337-TM	5115255	1	0	0	0	0	0	0	1	1	1	0	14.8489	1	1.08697	low	-0.0396515	low	0.479629	low
10	MO_1410-Tumor	5115359	1	1	1	0	0	0	1	1	0	1	1	2.92378	1	2.00004	high	0.219306	high	0.163662	low
11	MO_1447_Tumor	5115408	1	1	0	0	1	1	1	1	0	1	1	22.0105	0	2.37858	high	-0.0340169	low	0.657344	high
12	MO_1510_T	5115610	1	0	0	0	1	0	1	0	0	1	0	9.92116	0	0.801128	low	-0.0301923	high	0.468635	low
13	PM14-TM	96115135	1	1	1	0	0	0	0	1	0	0	0	57.2602	1	1.30509	low	-0.0234912	high	0.392857	low
14	PM158-TM	96115207	0	0	1	1	0	0	0	1	0	0	0	30.5848	0	0.747576	low	0.115641	high	0.388262	low
15	PRAD-01115263-Tumor-SM-6WZF9	1115263	1	0	0	0	0	0	0	0	0	0	1	16.59	0	0.716571	low	NA	NA	NA	NA
16	PRAD-01115265-Tumor-SM-6WZFB	1115265	1	0	0	1	0	0	0	0	0	0	1	14.2904	1	1.16656	low	NA	NA	NA	NA
17	PRAD-01115284-Tumor-SM-6WZF6	1115284	1	1	1	0	0	1	0	0	0	1	1	20.565	1	2.84865	high	NA	NA	NA	NA
18	PRAD-01115342-Tumor-SM-6VZ7L	1115342	0	0	0	0	0	0	1	1	0	1	1	37.9106	1	0.688868	low	NA	NA	NA	NA
19	PRAD-01115362-Tumor-SM-7A15P	1115362	0	0	0	1	1	0	0	1	1	1	1	20.1708	0	2.01251	high	-0.0252926	high	0.587452	high
20	PRAD-01115444-Tumor-SM-6B2K9	1115444	1	1	1	0	0	0	0	1	0	0	1	17.707	1	1.75572	low	-0.105234	low	0.508552	high
21	PRAD-01115468-Tumor-SM-6B2KE	1115468	0	1	0	0	0	0	0	0	0	0	0	9.98686	1	0.741561	low	0.00771054	high	0.510387	high
22	PRAD-01115526-Tumor-SM-A4KND	1115526	0	0	0	0	0	0	0	0	0	0	0	24.8357	0	0	low	0.26258	high	0.108947	low
23	PRAD-01115549-Tumor-SM-A4KNH	1115549	1	0	0	0	0	0	0	1	0	1	1	7.42444	0	1.40597	low	-0.0788785	low	0.600832	high
24	PRAD-01115550-Tumor-SM-A4KNI	1115550	1	0	0	0	0	0	1	0	0	0	0	1.83968	0	-0.18522	low	0.020079	high	0.348268	low
25	PRAD-01115554-Tumor-SM-A56E4	1115554	1	0	0	0	0	0	0	1	0	1	1	15.1774	1	1.40597	low	0.0150003	high	0.48298	low
26	PRAD-06115124-Tumor-SM-7LGU1	6115124	1	0	0	0	0	0	0	0	0	0	0	35.8739	0	0.265941	low	0.0915888	high	0.244096	low
27	PRAD-6115383.0-Tumor-SM-7LGU6	6115383	1	1	1	1	1	0	0	1	0	1	1	29.6649	1	3.19206	high	NA	NA	NA	NA
28	PRAD-6115392.0-Tumor-SM-7LGUE	6115392	1	0	0	1	1	0	1	0	0	1	1	9.00131	1	1.70175	low	NA	NA	NA	NA
29	PRAD-6115399.0-Tumor-SM-7LGUL	6115399	1	1	1	0	1	0	1	0	1	0	0	25.4928	0	1.2825	low	0.036395	high	0.420475	low
30	PRAD-6115594.0-Tumor-SM-B2XRW	6115594	0	1	1	0	0	1	0	1	0	1	0	32.1288	1	2.12599	high	-0.038586	low	0.623257	high
31	PRAD-6115595.0-Tumor-SM-B2XRY	6115595	0	0	0	0	0	0	0	0	0	0	1	29.5007	1	0.45063	low	-0.01815	high	0.549378	high
32	PROS01448-1115161-Tumor-SM-5SGU1	1115161	0	1	1	1	1	0	0	0	0	0	1	4.53351	1	2.23672	high	-0.0456245	low	0.590437	high
33	PROS01448-1115183-Tumor-SM-5SGU3	1115183	1	1	1	1	1	1	1	1	0	1	1	22.9961	1	3.13225	high	0.0127081	high	0.455751	low
34	PROS01448-1115202-Tumor-SM-5SGU5	1115202	1	0	1	0	1	0	1	0	0	1	0	28.318	0	1.1048	low	-0.0937186	low	0.617909	high
35	PROS01448-6115234-Tumor-SM-67ERX	6115234	1	1	1	0	0	0	0	1	0	1	1	32.8187	0	2.45121	high	-0.0656706	low	0.594908	high
36	PROS01448-6115235-Tumor-SM-67ERY	6115235	1	1	1	0	1	0	0	0	0	0	1	34.5598	0	2.05266	high	-0.0622745	low	0.227819	low
37	PROS01448-6115247-Tumor-SM-67ES2	6115247	1	0	0	0	0	0	0	0	0	1	1	44.0539	1	1.41206	low	-0.052776	low	0.512147	high
38	PROS01448-6115251-Tumor-SM-67ES6	6115251	1	1	1	1	1	0	0	0	1	1	1	3.64652	1	3.32977	high	-0.0909106	low	0.534051	high
39	PROS01448-DFCI.10-448.P15-Tumor-SM-5CQ5D	1115305	0	1	1	0	0	0	0	0	0	0	1	44.1853	0	1.49587	low	NA	NA	NA	NA
40	PROS01448-DFCI.10-448.P27-Tumor-SM-5CQ5J	1115307	0	1	1	1	1	0	0	0	0	1	0	33.8371	1	2.48158	high	NA	NA	NA	NA
41	PROS01448-DFCI.10-448.P29-Tumor-SM-5CQ4U	1115308	1	0	0	0	0	0	1	0	1	0	1	68.9882	1	0.397035	low	NA	NA	NA	NA
42	PROS01448-DFCI.10-448.P30-Tumor-SM-5CQ4W	1115313	0	0	0	0	0	0	0	0	0	0	0	52.4639	0	0	low	NA	NA	NA	NA
43	PROS01448-DFCI.10-448.P38-Tumor-SM-5CQ52	1115311	0	0	0	0	0	0	0	0	0	0	1	33.8371	0	0.45063	low	NA	NA	NA	NA
44	PROS10448-01115372-Tumor-SM-7LYLD	1115372	1	1	1	0	0	0	0	0	1	1	1	23.0618	1	2.58892	high	NA	NA	NA	NA
45	PROS10448-1115156-Tumor-SM-5EEBN	1115156	1	1	1	0	0	0	0	1	0	1	1	29.8292	1	2.45121	high	0.0230356	high	0.575509	high
46	PROS10448P28-SU2C.01115016-Tumor-SM-42W9D	1115016	1	1	1	0	0	1	0	0	0	0	0	11.9908	1	1.70253	low	NA	NA	NA	NA
47	PROS11496-6115236-Tumor-SM-6CNPW	6115236	0	1	0	0	0	0	0	0	1	0	0	3.94218	1	0.873186	low	NA	NA	NA	NA
48	PROS11496-6115288-Tumor-SM-6CNQ1	6115288	1	1	0	0	0	1	1	0	0	1	1	16.0315	0	2.09382	high	NA	NA	NA	NA
49	SC_9011-Tumor	9115047	0	0	0	0	0	0	0	0	0	0	1	41.2286	1	0.45063	low	0.00936907	high	0.46386	low
50	SC_9026-Tumor	9115060	1	1	1	0	1	1	1	0	0	0	1	24.8357	0	1.99286	high	-0.046421	low	0.524489	high
51	SC_9027-Tumor	9115059	1	0	0	0	1	0	0	0	0	0	1	30.7162	1	1.00743	low	-0.116201	low	0.37614	low
52	SC_9036-Tumor	9115067	1	1	1	0	1	0	0	1	1	1	1	28.0552	1	2.87369	high	-0.0853214	low	0.572862	high
53	SC_9037-Tumor	9115069	1	1	1	1	1	0	0	0	0	1	1	22.2076	1	3.19815	high	0.0241795	high	0.246841	low
54	SC_9039-Tumor	9115070	1	1	0	1	1	0	1	0	1	0	1	23.3903	1	1.87945	low	0.0300241	high	0.478394	low
55	SC_9043-Tumor	9115102	0	1	1	0	0	0	1	1	1	1	1	47.7661	1	1.86573	low	-0.0941466	low	0.513552	high
56	SC_9050-Tumor	9115104	1	1	1	1	1	0	1	1	1	1	1	2.43101	0	2.87252	high	-0.114832	low	0.496069	high
57	SC_9055-Tumor	9115109	1	1	1	0	1	0	0	0	1	0	1	12.8121	1	2.18429	high	-0.153091	low	0.532595	high
58	SC_9056-Tumor	9115108	0	1	1	0	0	1	0	0	1	0	1	18.7254	1	2.01885	high	0.00598308	high	0.464785	low
59	SC_9057-Tumor	97115125	0	0	0	1	1	0	0	0	0	0	1	3.94218	0	1.19148	low	-0.0702005	low	0.531803	high
60	SC_9065-Tumor	9115174	0	1	0	0	0	0	0	0	0	0	1	25.6242	1	1.19219	low	-0.0443651	low	0.47332	low
61	SC_9066-Tumor	9115173	1	0	0	0	1	1	1	0	0	1	0	23.3246	0	1.19248	low	-0.0456466	low	0.434474	low
62	SC_9068-Tumor	9115175	1	1	1	1	1	1	0	1	0	1	1	22.1419	1	3.58341	high	-0.0965116	low	0.513924	high
63	SC_9080-TM	9115111	1	0	0	0	1	0	1	1	1	0	1	33.7385	1	0.681802	low	-0.0393221	low	0.495507	low
64	SC_9081-TM	9115181	0	0	0	0	0	0	0	0	1	0	1	28.8765	1	0.582256	low	0.0436087	high	0.520479	high
65	SC_9082-TM	9115182	0	1	0	0	0	0	0	0	0	1	1	45.0394	1	1.88768	low	0.0207945	high	0.48194	low
66	SC_9083-TM	9115338	1	1	1	1	1	1	0	1	0	1	1	33.0158	1	3.58341	high	-0.107676	low	0.320815	low
67	SC_9086-TM	9115341	0	1	1	1	1	0	0	1	0	1	1	20.7293	1	2.92612	high	-0.0927451	low	0.440457	low
68	SC_9089-TM	9115325	1	1	0	1	1	1	0	0	0	1	1	17.6084	1	3.28583	high	0.0258873	high	0.602392	high
69	SC_9090_T	9115324	0	1	1	0	0	1	0	1	0	1	1	12.2536	1	2.57662	high	-0.0133748	high	0.496047	high
70	SC_9092-TM	9115339	1	1	1	0	1	0	1	0	0	1	1	12.0237	1	2.29699	high	-0.115279	low	0.463803	low
71	SC_9121_Tumor	9115416	1	1	1	1	1	1	0	0	0	1	1	28.4823	1	3.5895	high	-0.0263308	high	0.41589	low
72	SC_9124_Tumor	97115363	1	1	1	0	1	0	0	1	0	1	1	20.1708	0	2.74206	high	0.0101935	high	0.687895	high
73	SC_9129_Tumor	97115368	0	0	0	0	0	0	0	0	0	0	1	30.3876	0	0.45063	low	-0.0987521	low	0.52281	high
74	SC_9137_Tumor	9115422	1	0	0	0	0	0	1	0	0	1	1	31.5375	1	0.9609	low	-0.0779234	low	0.461181	low
75	SC_9146_T	9115517	1	0	0	0	1	0	0	0	1	1	0	12.1222	1	1.38392	low	0.312823	high	0.158827	low
76	SC_9171_Tumor	13115465	0	1	0	1	1	0	0	0	1	0	1	27.1025	0	2.06467	high	-0.048305	low	0.594403	high
77	SC_9173_Tumor	9115522	1	1	0	1	1	0	1	1	1	1	1	10.5782	0	2.56885	high	-0.0790381	low	0.462607	low
78	SC_9175_T	9115524	0	0	0	0	0	0	0	0	0	0	1	3.51511	1	0.45063	low	-0.146204	low	0.527462	high
79	SC_9176_T	9115539	1	1	0	0	0	0	0	0	0	1	1	18.4297	1	2.15362	high	-0.073359	low	0.490541	low
80	SC_9181_T	9115551	1	1	1	1	1	1	0	1	0	1	1	16.5243	0	3.58341	high	-0.116788	low	0.53353	high
81	SC_9182_T	9115555	0	1	1	1	1	0	0	1	1	1	1	4.56636	0	3.05774	high	-0.0943952	low	0.561439	high
82	SC_9183_T	9115552	0	0	0	0	0	0	1	0	0	0	0	6.37319	0	-0.451161	low	0.0382183	high	0.579073	high
83	SC_9195_T	9115566	1	1	1	1	0	0	0	0	0	1	1	23.3246	1	2.90729	high	-0.0576998	low	0.499763	high
84	SC_9203_T	9115586	1	1	1	0	0	0	0	0	0	1	1	15.3745	1	2.4573	high	0.0367864	high	0.455834	low
85	TP_2009-Tumor	5115034	0	1	1	1	0	1	1	1	0	1	1	17.6741	1	2.57545	high	0.0307729	high	0.462358	low
86	TP_2054-TM	5115254	0	1	1	1	1	0	1	1	1	1	1	11.8922	0	2.60658	high	0.0555047	high	0.539951	high
87	TP_2060-TM	5115276	0	1	1	0	0	0	0	0	1	1	1	6.04468	1	2.32298	high	0.0775815	high	0.405016	low
88	TP_2064-TM	5115327	1	1	1	1	1	1	0	0	0	1	1	13.929	0	3.5895	high	-0.124535	low	0.655058	high
89	TP_2069_Tumor	5115405	1	1	1	1	1	1	1	1	0	1	1	10.5782	0	3.13225	high	0.0491165	high	0.435773	low
90	TP_2077_Tumor	5115409	0	0	0	0	0	0	1	0	1	0	1	11.6623	0	0.131095	low	-0.0121417	high	0.622175	high
91	TP_2078_Tumor	5115410	1	1	0	0	1	1	0	0	0	0	1	2.72668	0	2.14034	high	-0.14728	low	0.595321	high
92	TP_2081_T	5115412	1	1	1	1	1	0	0	1	1	1	1	6.73456	0	3.32368	high	-0.0838067	low	0.489384	low
