# Supplementary material for: Multi-gene risk score for prediction of clinical outcomes in treatment-naïve metastatic castrate-resistant prostate cancer
Source: JNCI Cancer Spectr. 2025 Feb 28;9(2):pkaf025. doi: 10.1093/jncics/pkaf025 (PMC11954629; doi:10.1093/jncics/pkaf025)
Supplement: pkaf025_Supplementary_Data [file pkaf025_supplementary_data.zip › Supplementary_Table_1.xlsx]

## Sheet: Sheet1
Supplementary Table 1: List of recent concordance studies in advanced prostate cancer that have compared metastatic tissue and cfDNA-based landscapes of molecular alterations
Tumor Type (n)	Solid and liquid biopsies performed simultaneously	Liquid biopsies: Prospective or retrospective collection and analysis	Concordance between solid and liquid biopsies	Genome alterations analyzed	Whole genome/exome or targeted gene panel	Castrate sensitive vs resistant	Solid biopsies: Metastatic site or local organ	Liquid biopsies: Hybrid Capture or Amplicon based method	Reference #
Prostate or breast (n=41)	No	Prospective	88% (mutations), 80% (CNAs)	Mutations and copy number alterations	Whole exome	Resistant	Metastatic site	Hybrid capture	1
Prostate (n=101)	No	Retrospective	0.93	Mutations	Targeted gene panel	Sensitive	Metastatic site and primary organ	Amplicon	2
Prostate (n=10)	No	Prospective	0.3	Mutations	Targeted gene panel	Resistant	Metastatic site	Amplicon	3
Predominantly prostate (n=100)	No	Retrospective	0.87	Copy number alterations	Whole genome	Resistant	Not defined	Whole genome	4
Prostate, breast, colon, NSCLC, pancreatic (n=292)	No	Retrospective	0.8	Mutations	Not defined	Not defined	Not defined	Not defined	5
Prostate, colorectal, breast, melanoma, ovarian, etc. (n=84)	Not defined	Prospective	0.6	Mutations	Targeted gene panel	Resistant	Not defined	Mass spectrometry	6
Prostate (n=38)	Not defined	Prospective	0.84	Mutations	Single gene	Resistant	Not defined	Not defined	7
Prostate, breast, urothelial, testicular, melanoma, and NSCLC (n=118)	Not defined	Prospective	0.73	Mutations	Targeted gene panel	Resistant	Not defined	Hybrid capture	8
Prostate (n=48)	No	Prospective	0.8	Mutations	Targeted exon	Sensitive	Primary organ	Not defined	9
Prostate (n=22)	Yes	Prospective	0.889	Copy number alterations	Targeted gene panel	Resistant	Metastatic site	Hybrid capture	10
									References
Adalsteinsson, V. A., Ha, G., Freeman, S. S., Choudhury, A. D., Stover, D. G., Parsons, H. A., ... & Meyerson, M. (2017). Scalable whole-exome sequencing of cell-free DNA reveals high concordance with metastatic tumors. Nature communications, 8(1), 1324.									1
Hahn, A. W., Stenehjem, D., Nussenzveig, R., Carroll, E., Bailey, E., Batten, J., ... & Agarwal, N. (2019). Evolution of the genomic landscape of circulating tumor DNA (ctDNA) in metastatic prostate cancer over treatment and time. Cancer Treatment and Research Communications, 19, 100120.									2
Hodara, E., Morrison, G., Cunha, A., Zainfeld, D., Xu, T., Xu, Y., ... & Goldkorn, A. (2019). Multiparametric liquid biopsy analysis in metastatic prostate cancer. JCI insight, 4(5).									3
Hovelson, D. H., Liu, C. J., Wang, Y., Kang, Q., Henderson, J., Gursky, A., ... & Tomlins, S. A. (2017). Rapid, ultra low coverage copy number profiling of cell-free DNA as a precision oncology screening strategy. Oncotarget, 8(52), 89848.									4
MacKay, M., Drews, J., Dougherty, B. V., Hassane, D., Mason, C., Khullar, G., ... & Guinney, J. (2022). Temporal concordance rates of pathogenic variants in liquid biopsies taken after solid tissue NGS profiling in a real-world pan-cancer cohort. Cancer Research, 82(12_Supplement), 62-62.									5
Perkins, G., Yap, T. A., Pope, L., Cassidy, A. M., Dukes, J. P., Riisnaes, R., ... & de Bono, J. S. (2012). Multi-purpose utility of circulating plasma DNA testing in patients with advanced cancers. PloS one, 7(11), e47020.									6
Punnoose, E. A., Ferraldeschi, R., Szafer-Glusman, E., Tucker, E. K., Mohan, S., Flohr, P., ... & De Bono, J. (2015). PTEN loss in circulating tumour cells correlates with PTEN loss in fresh tumour tissue from castration-resistant prostate cancer patients. British journal of cancer, 113(8), 1225-1233.									7
Tsui, D. W., Cheng, M. L., Shady, M., Yang, J. L., Stephens, D., Won, H., ... & Solit, D. B. (2021). Tumor fraction-guided cell-free DNA profiling in metastatic solid tumor patients. Genome medicine, 13(1), 1-15.									8
Vandekerkhove, G., Struss, W. J., Annala, M., Kallio, H. M., Khalaf, D., Warner, E. W., ... & Wyatt, A. W. (2019). Circulating tumor DNA abundance and potential utility in de novo metastatic prostate cancer. European urology, 75(4), 667-675.									9
Wyatt, A. W., Annala, M., Aggarwal, R., Beja, K., Feng, F., Youngren, J., ... & Gleave, M. E. (2017). Concordance of circulating tumor DNA and matched metastatic tissue biopsy in prostate cancer. JNCI: Journal of the National Cancer Institute, 109(12).									10
