# Supplementary material for: Multi-gene risk score for prediction of clinical outcomes in treatment-naïve metastatic castrate-resistant prostate cancer
Source: JNCI Cancer Spectr. 2025 Feb 28;9(2):pkaf025. doi: 10.1093/jncics/pkaf025 (PMC11954629; doi:10.1093/jncics/pkaf025)
Supplement: pkaf025_Supplementary_Data [file pkaf025_supplementary_data.zip › Supplementary_Table_6.xlsx]

## Sheet: VPC_MetaData
	Supplemenatry Table 6: Treatment-naïve mCRPC cohort of liquid (plasma) biopsies(N=325) from the VPC cohort																	8 gene signature risk score values
	PatientID	AR	MYC	PIK3CA	PIK3CB	NKX3.1	TMPRSS2	TP53	ZBTB16	Overall Survival (OS) in months. Measured from initiation of first-line mCRPC treatments	Survival status (alive or lost to follow-up = 0; dead = 1)	PSA-PFS (months) measured from initiation of first-line mCRPC treatments	PSA progression (no = 0; yes = 1)	Systemic treatments given after obtaining a liquid biopsy in the treatment-naïve mCRPC state (abiraterone = 1; enzalutamide = 2; docetaxel = 3; cabazitaxel = 4; other = 5; radium-223 = 6)	Serum Alkaline Phsophatase (ALP) per Upper limit of normal (ULN)	Serum Lactate Dehydrogenase (LDH) per Upper limit of normal (ULN)	Hemoglobin (Hb) levels (g/L)	Patient MG-CNV Risk Score calculated based on Overall Survival (OS)	High versus Low-Risk MG-CNV score category for OS	Patient MG-CNV Risk Score calculated based on PSA_PFS	High versus Low Risk category for PFS
1	P0	0	0	0	0	0	0	0	0	80.51	0	13.81	1	1	0.31	0.8	123	0	low	0	low
2	P1	0	0	0	0	0	0	0	0	81.7	0	57.07	1	1	0.56	0.64	130	0	low	0	low
3	P2	0	0	0	0	0	0	0	0	19.43	1	3.62	0	2	1.72	0.7	133	0	low	0	low
4	P3	1	0	0	0	0	0	0	0	8.25	1	5.46	1	1	0.61	0.66	116	1.22772	high	0.887948	high
5	P4	0	0	0	0	0	0	0	0	13.74	1	6.35	1	2	1.62	1	144	0	low	0	low
6	P5	1	0	0	0	0	0	0	0	53.03	1	32.22	1	2	0.84	1.07	145	1.22772	high	0.887948	high
7	P6	0	0	0	0	0	0	0	0	48.49	1	7.92	1	1	0.85	0.72	125	0	low	0	low
8	P7	0	0	0	0	0	0	0	0	23.08	1	7.43	0	2	0.88	NA	165	0	low	0	low
9	P8	1	0	0	0	0	0	0	0	18.48	1	7.27	1	2	0.63	0.58	145	1.22772	high	0.887948	high
10	P9	0	0	0	0	0	0	0	0	55.92	1	9.14	1	2	0.45	1	139	0	low	0	low
11	P10	0	0	0	0	0	0	0	0	11.41	1	10.88	0	1	1.04	1.12	148	0	low	0	low
12	P11	0	0	0	0	0	0	0	0	18.21	1	4.57	1	2	0.5	0.99	120	0	low	0	low
13	P12	0	0	0	0	0	0	0	0	60.3	1	4.54	1	1	0.74	0.73	123	0	low	0	low
14	P13	0	0	0	0	0	0	0	0	35.9	1	17.52	1	2	0.44	0.81	140	0	low	0	low
15	P14	1	0	0	0	-1	0	-1	0	16.44	1	5.59	1	2	1.37	0.8	133	3.75794	high	2.91107	high
16	P15	0	0	0	0	0	0	0	0	61.84	0	70.98	0	2	0.41	0.79	129	0	low	0	low
17	P16	1	0	0	0	0	0	0	0	43.73	1	14.33	0	2	0.47	0.61	131	1.22772	high	0.887948	high
18	P17	1	0	0	0	-1	0	-1	0	4.7	1	1.87	1	1	5.02	1.08	143	3.75794	high	2.91107	high
19	P18	0	0	0	0	0	0	0	0	43.89	1	18.51	1	2	0.61	0.57	137	0	low	0	low
20	P19	1	1	0	0	-1	0	-1	0	24.69	1	5	1	2	3.88	0.95	109	5.04558	high	4.12934	high
21	P20	0	0	0	0	0	0	0	0	28.73	1	2.73	1	2	0.5	0.8	124	0	low	0	low
22	P21	0	0	0	0	0	0	0	0	78.41	0	71.34	0	2	0.72	0.59	146	0	low	0	low
23	P22	0	0	0	0	0	0	0	0	40.96	1	19.17	1	2	0.33	0.79	117	0	low	0	low
24	P23	0	0	0	0	0	0	0	0	10.13	1	8.05	0	1	1.27	NA	112	0	low	0	low
25	P24	0	0	0	0	0	0	0	0	32.42	1	6.41	1	2	0.68	0.77	136	0	low	0	low
26	P25	1	0	0	0	-1	0	0	-1	23.9	1	14.47	1	1	0.72	0.58	123	3.91606	high	2.55062	high
27	P26	1	0	0	0	0	0	0	0	19.86	1	7.4	1	2	0.5	1.32	137	1.22772	high	0.887948	high
28	P27	0	0	0	0	0	0	0	0	19.96	1	14.86	1	2	5.23	0.66	113	0	low	0	low
29	P28	0	0	0	0	0	0	0	0	43	1	3.55	1	1	0.5	0.88	128	0	low	0	low
30	P29	1	0	1	1	-1	-1	-1	0	16.6	1	2.7	1	1	0.77	0.43	111	7.18667	high	5.98969	high
31	P30	0	0	0	0	0	0	0	0	33.07	1	7.36	1	1	0.5	0.81	110	0	low	0	low
32	P31	0	0	0	0	0	0	0	0	27.02	1	6.28	1	1	0.46	NA	138	0	low	0	low
33	P32	1	0	0	0	-1	-1	0	0	20.32	1	3.65	1	2	1.36	0.83	117	3.4455	high	2.69807	high
34	P33	0	0	0	0	0	0	0	0	36.39	1	0.95	1	1	0.91	0.97	144	0	low	0	low
35	P34	1	1	0	0	-1	0	0	0	10.95	1	6.25	1	2	1.58	1.1	89	3.68597	high	3.14183	high
36	P35	0	0	0	0	0	0	0	0	24.07	1	3.09	1	1	1.17	0.67	133	0	low	0	low
37	P36	0	0	0	0	-1	0	0	0	69.01	1	4.54	0	1	4.3	1.5	130	1.1706	high	1.03561	high
38	P37	0	0	0	0	0	0	0	0	76.77	0	67.36	0	2	0.5	0.73	141	0	low	0	low
39	P38	0	0	0	0	0	0	0	0	8.68	1	4.54	1	1	1.16	0.97	97	0	low	0	low
40	P39	0	0	0	0	0	0	0	0	76.57	0	53.52	1	1	0.94	0.71	143	0	low	0	low
41	P40	0	0	0	0	0	0	0	0	61.51	1	16.57	1	1	0.47	0.87	131	0	low	0	low
42	P41	0	0	0	0	0	0	0	0	74.3	0	18.71	1	1	0.61	0.81	133	0	low	0	low
43	P42	0	1	0	1	-1	0	0	0	61.15	1	24.89	1	1	0.79	0.79	125	3.31476	high	3.1239	high
44	P43	0	1	0	0	-1	-1	0	0	27.19	1	4.24	1	2	0.99	NA	130	3.50541	high	3.02838	high
45	P44	1	0	0	0	0	0	0	0	16.34	1	5.03	1	2	0.44	0.83	144	1.22772	high	0.887948	high
46	P45	1	1	0	1	-1	0	-1	0	8.61	1	1.71	1	2	0.55	1.85	120	5.90209	high	4.99936	high
47	P46	0	0	0	0	0	0	0	0	74.1	0	68.51	0	1	0.47	0.75	139	0	low	0	low
48	P47	1	1	0	0	-1	0	-1	0	0.36	1	0.36	0	2	47.83	2.43	122	5.04558	high	4.12934	high
49	P48	0	0	0	0	0	0	0	0	75.52	0	35.01	1	1	0.78	0.56	132	0	low	0	low
50	P49	0	0	0	0	0	0	0	0	1.15	1	1.15	0	2	2.46	0.6	100	0	low	0	low
51	P50	1	0	0	0	-1	0	0	0	7.63	1	0.69	1	2	0.81	0.84	128	2.39833	high	1.92356	high
52	P51	1	1	0	0	-1	0	0	0	17.72	1	1.84	1	1	1.18	0.87	131	3.68597	high	3.14183	high
53	P52	0	0	0	0	0	0	0	0	52.08	1	51.12	0	2	0.71	0.76	133	0	low	0	low
54	P53	0	0	0	0	0	0	0	0	34.03	1	15.65	1	2	0.66	0.79	109	0	low	0	low
55	P54	1	1	1	1	-1	-1	-1	0	9.3	1	2.24	0	2	1.21	0.73	131	8.47431	high	7.20796	high
56	P55	0	0	0	0	0	0	0	0	36.53	1	0.92	1	1	0.64	0.82	155	0	low	0	low
57	P56	0	0	0	0	0	0	0	0	42.77	1	6.71	1	2	0.56	0.73	141	0	low	0	low
58	P57	0	1	0	0	-1	0	0	-1	7.76	1	5.23	1	1	0.84	0.65	116	3.97598	high	2.88094	high
59	P58	1	1	0	0	-1	-1	-1	0	9.93	1	4.83	1	1	3.38	1.69	112	6.09275	high	4.90384	high
60	P59	0	0	0	0	0	0	0	0	46.49	1	9.86	1	2	0.7	0.74	128	0	low	0	low
61	P60	0	1	0	0	0	0	0	0	28.83	1	9.21	1	1	0.62	0.93	136	1.28764	high	1.21826	high
62	P61	0	1	0	0	0	0	0	0	15.45	1	5.49	1	2	0.85	0.81	142	1.28764	high	1.21826	high
63	P62	0	0	0	0	0	0	0	0	27.19	1	26.7	0	1	0.5	0.67	137	0	low	0	low
64	P63	0	0	0	0	0	0	0	0	65.69	1	18.38	1	1	0.87	NA	145	0	low	0	low
65	P64	0	0	0	0	0	0	0	0	31.1	1	10.22	1	2	0.4	0.72	131	0	low	0	low
66	P65	0	0	0	0	0	0	0	0	35.74	1	3.75	1	1	1.28	0.71	134	0	low	0	low
67	P66	0	0	0	1	0	0	0	0	16.93	1	4.77	1	1	0.96	0.8	129	0.856515	high	0.870023	high
68	P68	0	0	0	0	0	0	0	0	27.25	1	2.76	1	1	0.59	0.6	111	0	low	0	low
69	P69	0	0	0	0	0	0	0	0	17.95	1	1.68	1	2	2.27	1.03	134	0	low	0	low
70	P70	0	0	0	0	0	0	0	0	68.81	1	18.48	1	2	6.82	1.28	122	0	low	0	low
71	P71	1	0	0	0	-1	0	-1	0	7.2	1	3.65	1	2	2.78	0.82	112	3.75794	high	2.91107	high
72	P72	0	0	0	0	0	0	0	0	65.26	0	22.06	1	1	1.07	0.66	129	0	low	0	low
73	P73	1	0	0	0	0	0	0	0	15.29	1	6.81	1	1	1.07	0.75	133	1.22772	high	0.887948	high
74	P74	1	0	0	0	0	0	0	0	14.37	1	7.5	0	1	0.89	0.97	138	1.22772	high	0.887948	high
75	P75	1	1	0	0	0	0	0	0	19	1	5.59	1	2	2.5	0.78	119	2.51536	high	2.10621	high
76	P76	1	0	1	0	-1	-1	0	0	14.6	1	3.78	0	2	4.34	0.96	132	4.97054	high	4.13216	high
77	P77	0	0	0	0	0	0	0	0	62.56	1	12.95	1	1	0.58	0.57	123	0	low	0	low
78	P78	0	0	0	0	0	0	0	0	71.6	0	26.56	1	2	NA	0.97	111	0	low	0	low
79	P79	1	0	0	0	0	0	0	0	42.61	1	10.06	1	1	0.62	0.81	108	1.22772	high	0.887948	high
80	P80	1	0	0	0	0	0	0	0	24.26	1	5.69	1	2	2.34	0.79	114	1.22772	high	0.887948	high
81	P81	0	0	0	0	0	0	0	0	39.78	1	7.4	1	2	0.53	0.94	128	0	low	0	low
82	P82	0	0	0	0	0	0	0	0	33.6	1	4.47	1	1	1.56	0.74	132	0	low	0	low
83	P83	0	0	0	0	0	0	0	0	46.06	1	11.87	1	2	0.61	0.92	143	0	low	0	low
84	P84	0	1	1	0	-1	0	-1	0	31	1	7.99	1	2	0.89	0.72	122	5.3429	high	4.67548	high
85	P85	1	0	0	0	0	0	0	0	20.25	1	9.67	1	1	1.04	0.86	136	1.22772	high	0.887948	high
86	P86	1	0	0	0	0	0	0	0	27.98	1	10.19	1	1	0.65	0.83	141	1.22772	high	0.887948	high
87	P87	1	0	0	0	0	0	0	0	63.55	1	37.68	1	1	0.46	0.63	104	1.22772	high	0.887948	high
88	P88	0	0	0	0	0	0	0	0	8.84	1	0.76	1	1	0.6	1.06	127	0	low	0	low
89	P89	0	0	0	0	0	0	0	0	41.56	1	15.55	1	1	0.93	0.42	137	0	low	0	low
90	P90	0	0	0	0	0	0	0	0	70.75	1	12.72	0	1	0.46	NA	131	0	low	0	low
91	P91	1	1	0	0	-1	0	0	0	16.83	1	8.15	1	1	2.84	1.11	127	3.68597	high	3.14183	high
92	P92	1	0	0	0	0	-1	0	0	25.05	1	11.31	1	2	13.05	0.86	131	2.27489	high	1.66245	high
93	P93	1	0	0	0	-1	-1	-1	0	15.55	1	2.66	0	2	1.19	2.11	103	4.80511	high	3.68558	high
94	P94	0	0	0	0	0	0	0	0	30.71	0	8.35	1	1	0.99	1.44	135	0	low	0	low
95	P95	0	0	0	0	0	0	0	0	50.99	1	4.77	1	1	1.31	0.64	132	0	low	0	low
96	P96	0	0	0	0	0	0	0	0	23.05	1	8.19	1	2	0.93	1.02	147	0	low	0	low
97	P97	0	0	0	0	0	0	0	0	8.51	1	2.76	1	2	0.68	1.01	138	0	low	0	low
98	P98	0	1	0	0	-1	0	-1	0	9.96	1	3.39	1	2	1.8	0.96	130	3.81786	high	3.24139	high
99	P99	0	0	0	0	0	0	0	0	38.63	1	20.15	1	1	1.17	0.67	135	0	low	0	low
100	P100	0	0	0	0	0	0	0	0	60.36	1	14.3	1	1	0.6	0.79	129	0	low	0	low
101	P101	1	0	0	0	0	0	0	0	3.78	1	3.19	1	1	0.8	0.6	144	1.22772	high	0.887948	high
102	P102	0	0	0	0	0	0	0	0	35.47	1	11.9	1	2	1.53	0.75	135	0	low	0	low
103	P103	0	0	0	0	0	0	0	0	11.64	1	3.72	1	1	0.81	0.74	140	0	low	0	low
104	P104	0	0	0	0	0	0	0	0	55.79	1	34.09	1	2	0.62	0.69	111	0	low	0	low
105	P105	0	0	0	0	0	0	0	0	33.67	1	5.69	0	2	0.57	0.93	143	0	low	0	low
106	P106	0	0	0	0	0	0	0	0	59.11	1	17.59	1	2	0.51	0.64	134	0	low	0	low
107	P107	0	0	0	0	0	0	0	0	48.56	1	14.73	0	2	0.51	0.57	142	0	low	0	low
108	P108	1	1	1	0	0	-1	0	0	5.56	1	1.61	1	1	1.36	2.56	113	5.08758	high	4.31481	high
109	P109	1	1	1	0	0	-1	0	0	9.73	1	1.74	1	1	0.88	0.63	149	5.08758	high	4.31481	high
110	P111	0	1	0	0	0	0	0	0	17.69	1	3.55	1	2	1.46	1.05	110	1.28764	high	1.21826	high
111	P112	0	0	0	0	0	0	0	0	25.38	1	0.76	1	1	1.09	0.37	130	0	low	0	low
112	P113	1	0	0	0	0	0	0	0	15.95	1	2.66	0	2	0.88	0.65	124	1.22772	high	0.887948	high
113	P114	0	0	0	0	0	0	0	0	7.59	1	5.75	1	1	1.06	0.95	130	0	low	0	low
114	P115	0	0	0	0	0	0	0	0	21.4	1	13.05	1	2	0.56	0.59	130	0	low	0	low
115	P116	1	0	0	0	0	0	0	-1	18.38	1	13.71	1	1	1.17	0.58	113	2.74546	high	1.51501	high
116	P117	0	0	0	0	0	0	0	0	23.21	1	7.43	1	1	1.3	0.73	128	0	low	0	low
117	P118	0	0	0	0	0	0	0	0	34.29	1	15.45	1	2	0.55	0.81	119	0	low	0	low
118	P119	1	1	0	0	0	0	0	0	17.56	1	2.63	1	2	1.43	1.04	129	2.51536	high	2.10621	high
119	P120	0	0	0	0	0	0	0	0	42.64	1	8.28	1	1	0.73	0.67	141	0	low	0	low
120	P121	0	0	0	0	0	0	0	0	48.99	1	26.04	1	2	0.3	0.65	121	0	low	0	low
121	P122	1	0	0	0	-1	0	0	0	16.96	1	6.21	1	1	12.5	1.77	97	2.39833	high	1.92356	high
122	P123	0	0	0	0	0	0	0	0	68.81	0	26.79	1	1	0.78	0.62	136	0	low	0	low
123	P124	1	0	0	0	0	0	0	0	3.19	1	1.84	0	1	3.29	0.96	122	1.22772	high	0.887948	high
124	P125	0	0	0	0	0	0	0	0	12.66	1	0.66	1	1	0.43	0.81	127	0	low	0	low
125	P126	0	0	0	0	0	0	0	0	38.86	1	7.3	1	2	1.53	1.15	133	0	low	0	low
126	P127	0	0	0	0	0	0	0	0	3.72	1	0.89	1	1	0.75	0.65	119	0	low	0	low
127	P128	0	0	0	0	0	0	0	0	46.22	1	19.99	1	2	0.53	0.58	140	0	low	0	low
128	P129	0	0	0	0	0	0	0	0	37.54	1	5.33	1	1	0.83	0.48	120	0	low	0	low
129	P130	1	0	0	0	-1	0	0	0	12.03	1	0.79	1	1	4.01	2.19	124	2.39833	high	1.92356	high
130	P131	0	0	0	0	0	0	0	0	66.31	0	66.21	0	1	0.52	0.79	123	0	low	0	low
131	P132	1	1	1	0	0	0	0	0	20.28	1	2.7	1	2	0.52	2.49	124	4.04041	high	3.5403	high
132	P133	0	0	0	0	0	0	0	0	17.29	1	1.41	1	2	0.9	0.59	113	0	low	0	low
133	P134	1	1	0	0	-1	0	-1	0	7.79	1	2.7	1	1	1.16	2.24	111	5.04558	high	4.12934	high
134	P135	0	0	0	0	0	0	0	0	55.23	1	9.07	1	2	1.9	0.8	142	0	low	0	low
135	P137	0	0	0	0	0	0	0	0	65.62	0	64.6	0	2	0.66	0.48	140	0	low	0	low
136	P138	0	0	0	0	0	0	0	0	43.33	1	11.93	1	2	1.09	0.7	126	0	low	0	low
137	P139	0	0	0	0	0	0	0	0	58.29	1	18.21	1	1	0.62	0.55	141	0	low	0	low
138	P140	0	0	0	0	0	0	0	0	28.87	1	7.27	1	2	0.33	0.79	127	0	low	0	low
139	P142	1	1	0	1	0	0	-1	0	2.66	1	0.79	1	1	2.07	1.33	139	4.73149	high	3.96375	high
140	P143	0	0	0	0	0	0	0	0	29.46	1	5.46	1	1	0.8	0.85	125	0	low	0	low
141	P144	0	0	0	0	0	0	0	0	36.89	1	7.33	1	1	0.82	0.86	125	0	low	0	low
142	P146	0	0	0	0	0	0	0	0	13.45	1	6.21	1	2	0.61	0.31	137	0	low	0	low
143	P147	1	0	0	0	-1	0	-1	0	9.4	1	2.73	1	2	2.64	1.37	151	3.75794	high	2.91107	high
144	P148	0	0	0	0	0	0	0	0	25.74	1	0.89	1	1	0.29	0.81	137	0	low	0	low
145	P149	0	0	0	0	0	0	0	0	38.89	1	15.19	1	2	0.82	0.77	132	0	low	0	low
146	P150	0	0	0	0	0	0	0	0	40.57	1	3.58	1	1	1.04	0.91	146	0	low	0	low
147	P151	1	1	1	0	-1	0	0	0	3.35	1	1.84	1	2	1.03	1.05	119	5.21102	high	4.57592	high
148	P152	0	0	0	0	0	0	0	0	63.29	0	46.72	0	2	0.41	0.74	129	0	low	0	low
149	P153	1	0	0	0	0	0	0	0	65.33	0	22.09	0	1	0.8	0.87	130	1.22772	high	0.887948	high
150	P154	0	0	0	0	0	0	0	0	29.85	1	27.02	0	2	1.02	0.65	129	0	low	0	low
151	P155	1	0	0	0	-1	0	0	-1	27.42	1	11.74	1	2	4.47	0.91	131	3.91606	high	2.55062	high
152	P156	0	0	0	0	0	0	0	0	18.9	1	11.7	1	1	0.72	0.76	138	0	low	0	low
153	P157	1	0	0	0	0	0	0	0	8.42	1	1.48	1	2	1.69	1.05	130	1.22772	high	0.887948	high
154	P158	0	0	0	0	0	0	0	0	16.04	1	5.52	1	2	0.5	1.04	122	0	low	0	low
155	P159	1	0	0	0	0	0	0	0	11.08	1	0.92	1	2	0.56	0.82	110	1.22772	high	0.887948	high
156	P160	0	0	0	0	0	0	0	0	22.06	1	4.54	1	2	0.3	0.72	130	0	low	0	low
157	P161	1	0	0	0	-1	0	0	0	2.83	1	2.76	1	2	0.99	1.15	138	2.39833	high	1.92356	high
158	P162	0	0	0	0	0	0	0	0	26.99	1	8.12	1	2	0.68	1.11	133	0	low	0	low
159	P163	1	1	0	0	-1	-1	-1	0	4.64	1	1.41	0	2	4.1	1.67	99	6.09275	high	4.90384	high
160	P165	0	0	0	0	0	0	0	0	18.38	1	3.75	1	1	0.49	0.88	125	0	low	0	low
161	P166	0	0	0	0	0	0	0	0	62.27	0	5.46	0	1	0.55	0.79	144	0	low	0	low
162	P167	1	0	0	0	-1	-1	0	0	33.86	1	8.45	1	2	0.52	0.87	126	3.4455	high	2.69807	high
163	P168	0	0	0	0	0	0	0	0	62.73	1	11.18	1	1	0.41	0.76	120	0	low	0	low
164	P169	0	0	0	0	0	0	0	0	54.77	1	22.09	1	1	0.41	0.59	136	0	low	0	low
165	P170	0	0	0	0	0	0	0	0	27.62	1	8.22	1	1	0.61	0.51	126	0	low	0	low
166	P173	0	0	0	0	0	0	0	0	26.73	1	7.46	1	2	0.93	0.67	141	0	low	0	low
167	P174	0	0	0	0	0	0	0	0	29.13	1	0.89	1	1	0.91	0.83	130	0	low	0	low
168	P178	0	0	0	0	0	0	0	0	6.84	1	2.73	0	2	0.58	0.9	103	0	low	0	low
169	P179	0	0	0	0	0	0	0	0	55.43	1	18.28	1	1	0.64	0.71	141	0	low	0	low
170	P180	0	0	0	0	0	0	0	0	9.99	1	8.28	1	2	0.92	0.62	119	0	low	0	low
171	P181	0	0	0	0	0	0	0	0	47.08	1	17.56	1	1	0.61	0.77	95	0	low	0	low
172	P182	0	0	0	0	0	0	0	0	61.02	0	3.45	1	1	0.38	0.71	133	0	low	0	low
173	P183	0	0	0	0	0	0	0	0	59.01	0	59.01	0	1	0.62	0.57	145	0	low	0	low
174	P184	1	0	0	0	0	0	0	0	28.24	1	11.01	1	1	1.75	0.74	126	1.22772	high	0.887948	high
175	P185	1	0	0	0	0	0	0	0	36.39	1	6.41	1	2	0.56	0.8	114	1.22772	high	0.887948	high
176	P186	0	1	0	0	0	0	0	0	21.7	1	2.73	1	1	1.07	1.02	140	1.28764	high	1.21826	high
177	P187	0	0	0	0	0	0	0	0	58.65	0	29.92	1	1	0.52	0.84	140	0	low	0	low
178	P189	0	0	0	0	0	0	0	0	3.62	1	0.69	1	1	0.91	0.71	111	0	low	0	low
179	P190	1	0	0	0	0	0	0	0	26.4	1	7.73	1	2	1.37	0.78	125	1.22772	high	0.887948	high
180	P192	0	0	0	0	0	0	0	0	34.29	1	18.11	1	1	1.34	0.74	117	0	low	0	low
181	P193	0	0	0	0	-1	0	0	0	21.83	1	0.92	1	1	5.04	1.29	129	1.1706	high	1.03561	high
182	P194	0	0	0	0	0	0	0	0	43.99	1	2.86	1	1	0.67	0.79	130	0	low	0	low
183	P195	0	0	0	0	0	0	0	0	57.24	0	26.14	1	1	0.49	0.65	118	0	low	0	low
184	P196	0	0	0	0	0	0	0	0	37.61	1	11.21	1	2	0.54	0.61	131	0	low	0	low
185	P197	0	0	0	0	0	0	0	0	55.96	0	44.68	0	1	0.41	0.65	130	0	low	0	low
186	P198	1	0	0	0	0	0	0	0	6.67	1	3.91	1	2	5.9	1.2	79	1.22772	high	0.887948	high
187	P200	1	0	0	0	-1	0	0	0	18.25	1	5.46	1	2	0.4	0.6	137	2.39833	high	1.92356	high
188	P202	0	0	0	0	0	0	0	0	15.58	1	7.13	1	2	0.7	0.8	142	0	low	0	low
189	P203	0	0	0	0	0	0	0	0	41.88	1	8.51	1	2	0.7	NA	145	0	low	0	low
190	P204	0	0	0	0	0	0	0	0	12.99	1	6.64	0	5	1.1	0.9	109	0	low	0	low
191	P205	0	0	0	0	0	0	0	0	22.91	1	22.49	0	1	1.2	1.4	134	0	low	0	low
192	P207	0	0	0	0	0	0	0	0	19.56	1	12.07	1	2	0.8	0.8	121	0	low	0	low
193	P208	1	0	0	0	0	0	0	0	44.65	1	7.36	1	2	0.6	0.9	142	1.22772	high	0.887948	high
194	P209	1	0	0	0	0	0	0	0	12.33	1	4.18	1	2	0.6	0.7	88	1.22772	high	0.887948	high
195	P210	0	0	0	0	0	0	0	0	43.13	1	18.48	1	2	0.6	0.8	115	0	low	0	low
196	P211	0	0	0	0	0	0	0	0	53.06	0	45.57	0	1	0.5	0.8	131	0	low	0	low
197	P212	0	0	0	0	0	0	0	0	43.76	1	19.1	0	1	0.6	0.7	144	0	low	0	low
198	P213	1	0	0	0	0	0	0	0	9.14	1	6.84	0	1	1	1.7	101	1.22772	high	0.887948	high
199	P214	0	0	0	0	0	0	0	0	16.64	1	0.16	1	1	0.9	0.7	126	0	low	0	low
200	P215	1	0	0	0	-1	0	0	0	10.29	1	2.63	1	2	1.5	0.7	131	2.39833	high	1.92356	high
201	P217	0	0	0	0	0	0	0	0	23.74	1	14.27	1	2	0.4	1.1	146	0	low	0	low
202	P218	0	0	0	0	0	0	0	0	39.19	1	20.19	1	2	NA	NA	140	0	low	0	low
203	P220	1	0	0	0	0	0	0	0	11.77	1	9.07	0	2	0.7	0.9	147	1.22772	high	0.887948	high
204	P221	1	0	0	0	0	0	0	0	13.84	1	5.39	1	2	2.1	1.1	137	1.22772	high	0.887948	high
205	P222	0	0	0	0	0	0	0	0	53.23	0	14.63	1	2	0.9	0.6	145	0	low	0	low
206	P224	1	0	0	0	-1	0	-1	-1	8.22	1	1.68	1	2	0.8	NA	143	5.27567	high	3.53813	high
207	P226	0	0	0	0	0	0	0	0	19.73	1	13.61	1	2	3.4	NA	107	0	low	0	low
208	P227	1	0	1	0	0	-1	-1	0	2.99	1	2.5	1	2	0.7	0.8	105	5.15955	high	4.08406	high
209	P228	0	0	0	0	0	0	0	0	25.97	1	22.55	0	2	0.8	0.7	136	0	low	0	low
210	P230	1	0	0	0	0	0	0	0	24.72	1	21.93	1	2	2.4	0.8	114	1.22772	high	0.887948	high
211	P231	1	0	0	0	-1	0	0	0	5	1	1.02	1	1	0.7	1.5	94	2.39833	high	1.92356	high
212	P232	0	0	0	0	0	0	0	0	38.79	1	12.82	1	2	0.6	0.7	112	0	low	0	low
213	P233	0	0	0	0	0	0	0	0	28.37	1	9.17	1	2	0.5	0.8	141	0	low	0	low
214	P234	0	0	0	0	0	0	0	0	38.53	1	9.86	1	2	1.2	0.7	125	0	low	0	low
215	P235	0	0	0	0	0	0	0	0	41.26	1	33.8	0	1	0.6	0.8	139	0	low	0	low
216	P237	0	0	0	0	0	0	0	0	45.17	1	33.44	1	1	0.7	NA	130	0	low	0	low
217	P238	1	1	0	0	0	0	0	0	3.22	1	1.68	1	2	0.9	NA	99	2.51536	high	2.10621	high
218	P240	1	0	0	0	0	0	0	0	16.87	1	7.82	1	2	0.7	1	135	1.22772	high	0.887948	high
219	P241	0	0	0	0	0	0	0	0	35.08	1	5.06	1	2	0.5	0.7	138	0	low	0	low
220	P243	0	0	0	0	0	0	0	0	9.53	1	1.25	1	1	0.7	0.7	103	0	low	0	low
221	P246	0	0	0	0	0	0	0	0	19.07	1	3.55	1	2	0.6	NA	112	0	low	0	low
222	P247	0	0	0	0	0	0	0	0	48.59	0	41.56	1	2	0.6	0.7	136	0	low	0	low
223	P249	0	0	0	0	0	0	0	0	46.03	0	12	1	2	0.6	0.7	138	0	low	0	low
224	P250	1	0	0	0	0	0	0	0	21.96	1	12.79	1	2	0.6	1.1	133	1.22772	high	0.887948	high
225	P253	0	0	0	0	0	0	0	0	47.97	0	47.9	0	2	0.8	0.9	103	0	low	0	low
226	P255	0	0	0	0	0	0	0	0	48.3	0	48.23	0	2	1	1.1	149	0	low	0	low
227	P257	0	0	0	0	0	0	0	0	17.88	1	0.92	1	2	0.6	NA	135	0	low	0	low
228	P258	0	0	0	0	0	0	0	0	27.58	1	8.65	1	2	1.5	NA	141	0	low	0	low
229	P259	0	0	0	0	0	0	0	0	45.3	0	32.09	1	2	0.8	0.6	143	0	low	0	low
230	P261	0	0	0	0	0	0	0	0	44.88	0	31.99	1	2	NA	NA	147	0	low	0	low
231	P263	1	0	0	0	0	0	0	0	24.07	1	1.74	1	2	0.6	0.8	133	1.22772	high	0.887948	high
232	P264	0	0	0	0	0	0	0	0	43.86	0	43.69	0	2	0.5	NA	130	0	low	0	low
233	P265	1	0	0	0	-1	0	0	0	12.69	1	5.69	1	1	4.7	1.7	123	2.39833	high	1.92356	high
234	P267	1	1	0	0	-1	-1	0	0	4.08	1	2.27	0	1	0.4	1.4	130	4.73314	high	3.91633	high
235	P268	0	0	0	0	0	0	0	0	15.81	0	15.06	0	2	0.7	0.7	116	0	low	0	low
236	P269	0	0	0	0	0	0	0	0	6.05	1	1.87	0	3	0.3	1.1	134	0	low	0	low
237	P270	1	0	0	0	-1	0	-1	0	6.18	1	3.75	0	1	1.6	0.8	116	3.75794	high	2.91107	high
238	P271	0	0	0	0	0	0	0	0	45.73	0	22.29	1	1	0.9	0.8	174	0	low	0	low
239	P274	1	0	0	0	0	0	0	0	30.08	1	13.91	1	2	0.5	0.8	138	1.22772	high	0.887948	high
240	P275	0	0	0	0	0	0	0	0	29.23	1	14.07	1	2	0.4	0.8	146	0	low	0	low
241	P277	0	0	0	0	0	0	0	0	40.93	0	43.56	0	2	0.8	NA	148	0	low	0	low
242	P278	0	0	0	0	0	0	0	0	40.7	0	1.55	0	2	0.6	0.7	130	0	low	0	low
243	P279	0	0	0	0	0	0	0	0	42.81	0	27.42	1	2	0.5	1	142	0	low	0	low
244	P280	0	0	0	0	0	0	0	0	8.65	1	7.36	1	2	1	0.9	112	0	low	0	low
245	P283	0	0	0	0	0	0	0	0	13.87	1	11.74	1	1	0.7	0.8	136	0	low	0	low
246	P284	1	0	0	0	0	0	0	0	14.4	1	2.14	1	2	NA	NA	121	1.22772	high	0.887948	high
247	P285	0	0	0	0	0	0	0	0	41.06	0	7.2	1	2	0.4	0.6	119	0	low	0	low
248	P286	1	0	0	0	-1	0	0	0	6.08	1	1.58	1	2	0.7	1	125	2.39833	high	1.92356	high
249	P287	0	0	0	0	0	0	0	0	39.39	0	25.61	1	1	1.3	0.6	118	0	low	0	low
250	P288	0	1	0	0	-1	0	0	-1	4.93	1	1.18	0	2	1.8	1.4	119	3.97598	high	2.88094	high
251	P289	1	0	0	0	-1	-1	0	0	9.8	1	5.49	1	2	2.1	0.8	129	3.4455	high	2.69807	high
252	P290	0	0	0	0	0	0	0	0	33.21	1	4.27	1	2	0.3	NA	123	0	low	0	low
253	P292	0	0	0	0	0	0	0	0	14.5	1	12.72	0	1	0.7	0.9	161	0	low	0	low
254	P293	0	0	0	0	-1	-1	0	0	41.98	0	16.64	1	1	NA	NA	NA	2.21777	high	1.81012	high
255	P294	1	0	0	0	0	0	0	0	21.17	0	11.24	1	1	0.9	NA	134	1.22772	high	0.887948	high
256	P296	1	0	0	0	0	0	-1	0	24.49	1	5.49	1	1	1.7	1.3	123	2.58733	high	1.87546	high
257	P297	0	0	1	0	0	0	0	0	3.75	1	1.81	1	2	4.2	1.2	133	1.52505	high	1.43409	high
258	P299	0	0	0	0	0	0	0	0	3.35	0	1.78	0	2	5.2	0.6	143	0	low	0	low
259	P300	0	0	0	0	0	0	0	0	30.25	1	8.71	1	2	NA	NA	110	0	low	0	low
260	P301	0	0	0	0	0	0	0	0	22.52	1	0.13	0	1	0.5	0.8	113	0	low	0	low
261	P304	1	0	0	0	0	0	0	0	13.35	1	11.41	0	2	1.1	1.1	99	1.22772	high	0.887948	high
262	P307	0	0	0	0	0	0	0	0	35.28	1	8.15	1	1	0.5	1	123	0	low	0	low
263	P309	0	0	0	0	0	0	0	0	31.33	1	9.34	1	1	0.6	0.8	138	0	low	0	low
264	P310	0	0	0	0	0	0	0	0	31.89	1	15.71	1	2	1.1	0.8	119	0	low	0	low
265	P311	0	0	0	0	0	0	0	0	28.11	0	11.11	1	2	0.7	NA	101	0	low	0	low
266	P312	0	0	0	0	0	0	0	0	36.53	0	17.65	1	1	NA	NA	129	0	low	0	low
267	P313	0	0	0	0	0	0	0	0	29.06	1	11.54	1	2	0.5	0.8	129	0	low	0	low
268	P314	0	1	0	0	-1	0	-1	0	1.78	1	0.92	0	3	4.8	4	120	3.81786	high	3.24139	high
269	P316	1	1	0	0	-1	-1	0	-1	3.52	1	1.28	1	3	0.8	4.1	151	6.25087	high	4.54339	high
270	P317	0	0	0	0	0	0	0	0	36.1	0	31.5	1	2	1.3	0.8	141	0	low	0	low
271	P318	0	0	0	0	0	0	0	0	35.61	0	20.91	1	2	NA	NA	113	0	low	0	low
272	P319	0	0	0	0	0	0	0	0	30.31	0	28.8	0	2	0.5	0.7	109	0	low	0	low
273	P320	0	0	0	0	0	0	0	0	34.85	0	15.88	1	2	0.6	0.8	122	0	low	0	low
274	P321	1	0	0	0	0	0	0	0	32.81	0	22.09	1	2	0.4	0.9	121	1.22772	high	0.887948	high
275	P322	0	0	0	0	0	0	0	0	7.13	1	6.67	0	1	0.6	0.7	129	0	low	0	low
276	P323	0	0	0	0	0	0	0	0	35.84	0	8.68	0	2	NA	NA	111	0	low	0	low
277	P324	1	0	0	0	0	NA	0	0	6.08	1	1.25	1	2	0.8	1	95	NA	NA	NA	NA
278	P325	0	0	0	0	0	0	0	0	34.39	0	28.41	0	2	0.9	0.7	134	0	low	0	low
279	P327	0	0	0	0	0	0	0	0	32.35	0	32.09	0	2	0.6	0.9	111	0	low	0	low
280	P329	1	0	0	0	0	0	0	0	3.88	1	1.61	0	1	1.6	0.7	114	1.22772	high	0.887948	high
281	P330	0	0	0	0	0	NA	0	0	30.18	0	23.14	1	2	NA	NA	NA	NA	NA	NA	NA
282	P331	1	0	0	0	0	0	0	0	23.57	1	0.33	0	1	0.7	NA	139	1.22772	high	0.887948	high
283	P333	0	0	0	0	0	NA	0	0	30.25	0	28.67	0	2	0.7	0.7	146	NA	NA	NA	NA
284	P334	0	0	0	0	0	NA	0	0	30.38	0	26.01	0	1	0.8	0.8	144	NA	NA	NA	NA
285	P335	0	0	0	0	0	NA	0	0	21.17	1	6.12	1	2	0.5	0.8	127	NA	NA	NA	NA
286	P337	1	0	0	0	0	NA	0	0	20.09	0	10.95	1	1	0.4	0.7	131	NA	NA	NA	NA
287	P338	1	0	0	0	0	NA	0	0	12.62	1	5.69	1	1	0.6	0.9	131	NA	NA	NA	NA
288	P339	1	0	1	1	-1	NA	0	0	9.53	1	3.45	1	1	0.6	1.1	141	NA	NA	NA	NA
289	P340	1	0	0	0	0	NA	0	0	10.68	1	2.76	1	2	NA	NA	142	NA	NA	NA	NA
290	P341	0	0	0	0	0	NA	0	0	13.58	0	12.53	1	1	0.4	0.9	124	NA	NA	NA	NA
291	P342	0	0	0	0	0	NA	0	0	26.04	0	25.68	0	1	0.5	0.9	136	NA	NA	NA	NA
292	P343	1	0	0	0	-1	0	0	0	11.05	1	4.18	1	1	4.7	1	94	2.39833	high	1.92356	high
293	P344	0	0	0	0	0	NA	0	0	19.79	0	3.48	0	1	0.5	0.8	127	NA	NA	NA	NA
294	P345	1	0	0	0	0	NA	0	0	7.4	1	1.38	1	2	0.8	0.7	142	NA	NA	NA	NA
295	P346	1	1	0	0	0	NA	0	0	6.71	1	2.66	1	1	0.6	0.9	137	NA	NA	NA	NA
296	P347	1	1	1	1	-1	0	-1	-1	1.18	1	0.79	0	2	1.2	2.8	91	8.94487	high	7.06051	high
297	P348	1	1	0	0	0	NA	0	0	25.91	1	14.14	1	1	5.6	NA	126	NA	NA	NA	NA
298	P349	0	0	0	0	0	NA	0	0	25.08	0	26.53	0	2	NA	NA	NA	NA	NA	NA	NA
299	P350	0	0	0	0	0	NA	0	0	26.2	0	11.34	1	1	0.3	NA	125	NA	NA	NA	NA
300	P351	0	0	0	0	0	NA	0	0	24.69	0	10.82	1	1	1.3	0.8	146	NA	NA	NA	NA
301	P352	0	0	0	0	0	NA	0	0	16.6	0	16.41	0	1	0.6	0.8	125	NA	NA	NA	NA
302	P354	0	0	0	0	0	NA	0	0	31.86	0	31.82	0	1	0.9	0.9	151	NA	NA	NA	NA
303	P355	1	0	1	0	0	0	0	0	6.64	1	2.6	1	2	3.6	1.3	104	2.75277	high	2.32204	high
304	P356	1	0	0	0	0	NA	0	0	29.29	0	4.41	1	2	0.9	0.5	127	NA	NA	NA	NA
305	P357	0	0	0	0	0	NA	0	0	19.79	1	3.78	1	1	1.1	NA	137	NA	NA	NA	NA
306	P358	0	0	0	0	0	NA	0	0	26.24	0	11.54	1	2	1	0.9	102	NA	NA	NA	NA
307	P359	1	0	0	0	-1	NA	0	-1	16.08	1	5.88	1	2	NA	NA	129	NA	NA	NA	NA
308	P360	1	1	0	0	-1	0	0	0	9.63	1	6.54	1	1	0.8	1.1	153	3.68597	high	3.14183	high
309	P361	1	0	0	0	-1	NA	0	0	22.49	1	7.17	1	1	2.4	0.8	109	NA	NA	NA	NA
310	P362	0	0	0	0	0	0	0	0	13.12	1	10.91	0	1	1.2	1	111	0	low	0	low
311	P363	1	0	0	0	-1	-1	-1	-1	2.76	1	1.78	0	2	2.2	NA	102	6.32284	high	4.31264	high
312	P364	0	0	0	0	0	NA	0	0	25.12	0	5.98	1	1	0.3	0.9	133	NA	NA	NA	NA
313	P365	0	0	0	0	0	NA	0	0	24.03	0	22.68	0	1	0.7	0.8	129	NA	NA	NA	NA
314	P366	1	0	0	0	0	NA	0	0	14.96	1	3.68	1	1	0.7	NA	141	NA	NA	NA	NA
315	P367	0	0	0	0	0	0	0	0	22.78	0	17.1	1	2	NA	NA	126	0	low	0	low
316	P368	0	0	0	0	0	NA	0	0	22.98	0	22.95	0	2	NA	NA	134	NA	NA	NA	NA
317	P369	1	1	0	0	0	0	0	0	13.71	1	1.08	1	2	1.1	0.7	135	2.51536	high	2.10621	high
318	P373	0	0	0	0	0	0	0	0	22.19	0	14.24	1	2	NA	0.9	107	0	low	0	low
319	P374	0	0	0	0	0	NA	0	0	16.77	0	16.57	0	1	0.5	0.9	130	NA	NA	NA	NA
320	P375	0	0	0	0	0	NA	0	0	18.28	0	18.11	0	1	0.9	0.8	125	NA	NA	NA	NA
321	P376	0	0	0	0	0	NA	0	0	17.49	0	8.28	1	1	0.8	0.8	131	NA	NA	NA	NA
322	P377	1	1	0	0	-1	NA	-1	0	2.43	1	0.66	1	1	3.4	6.9	105	NA	NA	NA	NA
323	P378	0	0	0	0	0	0	0	0	16.14	0	15.68	0	2	0.4	NA	148	0	low	0	low
324	P379	1	1	0	1	0	NA	0	0	7.13	0	3.19	1	2	1.2	0.9	122	NA	NA	NA	NA
325	P381	0	0	0	0	0	NA	0	0	18.18	0	18.08	0	2	0.7	1	145	NA	NA	NA	NA
326	P382	0	0	0	0	0	NA	0	0	16.96	0	16.93	1	2	NA	NA	130	NA	NA	NA	NA
327	P383	0	0	0	0	0	NA	0	0	16.54	0	12.39	1	2	NA	NA	121	NA	NA	NA	NA
328	P384	0	0	0	0	0	NA	0	0	6.84	1	2.83	0	1	1.3	0.7	127	NA	NA	NA	NA
329	P385	0	0	0	0	0	0	0	0	9.11	1	2.7	0	1	0.5	0.6	100	0	low	0	low
330	P386	1	0	0	0	0	NA	0	0	10.82	0	0.66	0	3	1.3	0.7	115	NA	NA	NA	NA
331	P387	1	0	0	0	0	NA	0	0	9.04	0	4.47	1	2	NA	NA	117	NA	NA	NA	NA
332	P388	1	1	1	0	-1	NA	-1	0	10.36	1	3.68	1	2	NA	NA	NA	NA	NA	NA	NA
333	P390	0	0	0	0	0	NA	0	0	11.34	0	11.34	0	2	1	0.7	132	NA	NA	NA	NA
334	P391	0	1	0	0	-1	NA	0	0	11.24	0	6.21	1	2	3.1	1.1	142	NA	NA	NA	NA
335	P392	1	0	1	1	-1	NA	0	0	4.01	1	1.55	0	2	1.4	1.6	122	NA	NA	NA	NA
336	P394	0	0	0	0	0	NA	0	0	9.83	0	9.83	0	2	1	0.9	117	NA	NA	NA	NA
337	P395	0	0	0	0	0	NA	0	0	9.34	0	9.04	0	1	0.4	0.8	143	NA	NA	NA	NA
338	P396	1	0	0	0	0	0	0	0	37.02	1	7.36	1	4	1.12	1	136	1.22772	high	0.887948	high
339	P398	0	0	0	0	0	0	0	0	7.96	1	2.56	1	1	0.66	0.7	155	0	low	0	low
340	P400	1	0	0	0	-1	-1	-1	0	12.39	1	2.76	1	1	2.08	0.9	132	4.80511	high	3.68558	high
341	P402	1	0	0	0	0	0	0	0	47.18	0	8.28	1	4	0.95	0.7	124	1.22772	high	0.887948	high
342	P405	0	0	0	0	0	0	0	0	46.88	0	46.19	0	2	0.56	0.7	131	0	low	0	low
343	P407	0	0	0	0	0	0	0	0	45.76	0	6.18	1	4	0.53	0.7	143	0	low	0	low
344	P409	1	1	0	0	-1	0	0	-1	9.01	1	2.1	1	2	0.93	0.6	96	5.2037	high	3.76889	high
345	P411	1	0	0	0	0	0	0	0	24	1	9.14	1	4	0.61	0.8	128	1.22772	high	0.887948	high
346	P412	1	1	1	1	-1	0	-1	0	9.86	1	2.76	1	1	1.59	1.5	116	7.42714	high	6.43345	high
347	P416	1	0	0	0	-1	0	-1	0	18.77	0	9.83	1	4	1.33	3.4	116	3.75794	high	2.91107	high
348	P418	0	0	0	0	0	0	0	0	28.7	0	19.36	0	4	0.55	0.6	132	0	low	0	low
349	P420	0	0	0	0	0	0	0	0	16.41	0	1.97	0	2	0.63	1.3	128	0	low	0	low
350	P424	0	0	0	0	0	0	0	0	24.13	0	15.39	1	4	0.58	0.8	128	0	low	0	low
351	P426	0	0	0	0	0	0	0	0	19	0	13.94	1	1	0.87	0.6	146	0	low	0	low
352	P428	1	0	0	0	0	0	0	0	6.51	1	1.51	1	1	0.74	0.8	128	1.22772	high	0.887948	high
353	P431	1	1	0	0	-1	0	0	0	25.15	0	4.77	1	2	0.88	1	143	3.68597	high	3.14183	high
354	P432	0	1	0	0	0	0	0	0	15.32	1	4.67	1	1	1.28	1	136	1.28764	high	1.21826	high
355	P433	0	0	0	0	0	0	0	0	14.99	1	5.26	1	4	0.5	1.1	136	0	low	0	low
356	P435	1	0	0	0	-1	-1	0	0	15.25	1	1.35	1	1	0.66	0.8	147	3.4455	high	2.69807	high
357	P436	1	0	0	0	0	0	0	0	18.9	1	4.11	1	4	1.19	0.8	123	1.22772	high	0.887948	high
358	P437	0	0	0	0	0	0	0	0	27.12	1	4.08	1	1	1.3	0.8	134	0	low	0	low
359	P441	1	1	0	0	0	0	0	0	2.96	1	2.83	0	1	0.58	1.3	154	2.51536	high	2.10621	high
360	P442	1	1	0	0	-1	-1	0	-1	15.71	1	6.64	1	4	1.85	2.6	112	6.25087	high	4.54339	high
361	P443	0	0	0	0	0	0	0	0	37.45	0	4.96	1	1	0.75	0.8	115	0	low	0	low
362	P447	0	1	0	0	0	0	0	0	22.75	0	15.19	1	4	1.38	0.9	141	1.28764	high	1.21826	high
363	P449	1	0	0	0	0	0	0	0	17.49	0	8.91	1	4	0.43	0.8	128	1.22772	high	0.887948	high
364	P453	0	0	0	0	-1	0	0	0	7.79	1	0.82	0	1	1.26	1	135	1.1706	high	1.03561	high
365	P455	0	1	0	0	-1	-1	0	0	5.06	1	2.76	1	4	0.55	1	147	3.50541	high	3.02838	high
366	P456	0	1	1	1	-1	0	-1	0	15.35	0	5.56	1	2	0.85	0.4	122	6.19942	high	5.5455	high
367	P458	0	0	0	0	0	0	0	0	9.83	0	1.84	0	4	2.26	0.3	142	0	low	0	low
368	P459	1	0	0	0	-1	-1	-1	0	41.95	0	31.82	1	1	1.95	1.2	125	4.80511	high	3.68558	high
369	P460	1	0	0	0	0	0	0	0	21.99	1	4.77	1	2	0.62	1	137	1.22772	high	0.887948	high
370	P461	0	0	0	0	0	-1	-1	-1	15.48	1	5.62	0	2	2.35	1.3	116	3.92451	high	2.38908	high
371	P463	0	0	0	0	0	0	0	0	26.17	0	14.43	1	4	0.74	0.8	142	0	low	0	low
372	P464	1	0	1	0	0	0	0	0	8.65	1	4.83	0	2	2.05	2.1	130	2.75277	high	2.32204	high
373	P465	0	1	0	0	0	0	0	0	20.51	0	7.59	1	2	4.45	1	147	1.28764	high	1.21826	high
374	P466	0	0	0	0	0	0	0	0	18.67	0	18.71	0	4	1.07	0.7	145	0	low	0	low
375	P467	0	0	0	0	0	0	0	0	16.6	0	13.18	1	2	0.79	0.8	156	0	low	0	low
376	P468	1	0	0	0	-1	-1	-1	0	11.24	0	5.75	1	4	7.81	2.6	133	4.80511	high	3.68558	high
377	P469	1	0	0	0	-1	0	0	0	12.46	0	12.46	0	2	0.69	0.6	131	2.39833	high	1.92356	high
378	P471	0	0	0	0	0	0	0	0	7	0	6.28	0	4	0.63	1.6	128	0	low	0	low
379	P472	1	1	0	0	-1	-1	0	-1	8.09	1	2.99	1	4	1.76	2.1	92	6.25087	high	4.54339	high
380	P473	0	0	0	0	0	0	0	0	31.92	0	16.77	0	2	0.71	1.5	121	0	low	0	low
381	P476	0	0	0	0	0	0	0	0	15.98	0	4.93	1	4	0.82	0.9	148	0	low	0	low
382	P490	1	1	0	0	-1	NA	0	0	19.53	1	7.36	1	1	1.1	1	128	NA	NA	NA	NA
