# Supplementary material for: Multi-gene risk score for prediction of clinical outcomes in treatment-naïve metastatic castrate-resistant prostate cancer
Source: JNCI Cancer Spectr. 2025 Feb 28;9(2):pkaf025. doi: 10.1093/jncics/pkaf025 (PMC11954629; doi:10.1093/jncics/pkaf025)
Supplement: pkaf025_Supplementary_Data [file pkaf025_supplementary_data.zip › Supplementary_Table_7.xlsx]

## Sheet: Sheet1
Supplemenatry Table 7: Cox Proportional Hazards analysis for Overall survival in the VPC liquid biopsy cohort
		Univariable Analysis						Multivariable Analysis
	Features	HR	Lower_Bound	Upper_Bound	P_Value		Features	HR	Lower_Bound	Upper_Bound	P_Value
	MG-CNV Risk score	3.64151	2.84105	4.66748	1.88775e-24		MG-CNV Risk score	2.64959	1.99774	3.51413	1.35169e-11
	LDH	2.48856	2.0335	3.04545	8.87591e-19		LDH	1.76039	1.38437	2.23854	3.97146e-06
	ALP	1.15735	1.10177	1.21574	5.89739e-09		ALP	1.05458	0.993151	1.11981	0.082647
	Hb	0.977666	0.968641	0.986775	1.80829e-06		Hb	0.986017	0.976061	0.996074	0.00653464
